# Supplementary material for: Genome-wide association studies for feed intake and efficiency in two laying periods of chickens
Source: Genet Sel Evol. 2015 Oct 16;47:82. doi: 10.1186/s12711-015-0161-1 (PMC4608132; doi:10.1186/s12711-015-0161-1)
Supplement: Supplementary file 3 — 10.1186/s12711-015-0161-1 Detailed information on SNPs associated with feed intake and efficiency that were detected by the univariate and bivariate GWAS analyses. Table S3. Detailed information on SNPs associated with feed intake and efficiency that were detected by conditional GWAS analysis. Table S4. SNPs associated with residual feed intake in the two laying periods (P value < 1.69e−5). Table S5. SNPs associated with feed conversion ratio in the two laying periods (P value < 1.69e−5). [file 12711_2015_161_MOESM3_ESM.xlsx]

## Sheet: Table S1
Table S1 SNPs significantly associated with daily feed intake detected in univariate and bivariate GWAS analysis
Traits1	SNP	GGA2	Position	P-value	MAF3	β4		Nearest gene
						T1	T2
FI1	rs14916642	1	168476105	1.40453e-11	0.42(T/G)	-0.31825		CAB39L
	rs315350726	1	168455230	6.71121e-11	0.47(T/G)	-0.323751		CAB39L
	rs13972990	1	169562091	1.70372e-10	0.46(C/T)	-0.308475		ENSGALT00000027493
	rs313207223	1	168097696	1.99661e-10	0.48(G/A)	-0.320926		RB1
	rs14916609	1	168456799	2.76224e-10	0.41(G/A)	-0.300598		CAB39L
	rs315735548	1	169250065	7.89636e-10	0.31(G/T)	-0.291638		RNASEH2B
	rs14917824	1	169586946	8.81428e-10	0.45(T/C)	-0.292577		ATP7B
	rs13973177	1	169663934	1.00142e-09	0.45(C/G)	-0.296371		ALG11
	rs317441976	1	169051794	5.12036e-09	0.41(G/T)	-0.278894		ENSGALT00000027481
	rs314344040	1	168755393	1.33199e-08	0.31(A/G)	-0.270913		MIR15A
	rs312737959	1	169709920	3.76771e-08	0.44(G/A)	-0.265865		CKAP2
	rs313152047	1	169272726	3.79004e-08	0.38(A/G)	-0.251681		RNASEH2B
	rs15498742	1	169056510	4.11382e-08	0.39(C/T)	-0.261038		ENSGALT00000027481
	rs317812130	1	169231399	4.79467e-08	0.37(A/G)	-0.258493		RNASEH2B
	rs316458519	1	169044502	6.00796e-08	0.39(A/T)	-0.25696		ENSGALT00000027481
	rs314219237	1	169024933	6.09818e-08	0.37(T/C)	-0.257704		ENSGALT00000027481
	rs315316637	1	169041948	6.30212e-08	0.39(G/A)	-0.257237		ENSGALT00000027481
	rs318027552	1	169613334	6.91762e-08	0.34(A/G)	-0.253439		ATP7B
	rs314051078	1	169046176	9.97192e-08	0.39(G/A)	-0.25219		ENSGALT00000027481
	rs13972129	1	168773105	1.25804e-07	0.50(T/C)	0.247566		ENSGALT00000030134
	rs316858668	1	169272643	1.28377e-07	0.38(T/A)	-0.240791		RNASEH2B
	rs315690458	1	169724568	1.38701e-07	0.48(T/C)	-0.267294		VPS36
	rs13973297	1	169715788	1.48782e-07	0.49(C/T)	-0.264397		VPS36
	rs317477277	1	169722497	1.65621e-07	0.49(C/A)	-0.263302		VPS36
	rs317835771	1	169303279	1.91798e-07	0.35(C/T)	-0.225931		FAM124A
	rs317526345	1	169588703	2.03659e-07	0.49(C/T)	-0.251824		ATP7B
	rs15496977	1	168215085	2.21406e-07	0.42(G/C)	-0.247559		CYSLTR2
	rs316221740	1	165993502	2.26023e-07	0.40(T/C)	-0.268555		EPSTI1
	rs316180141	1	170539428	2.34249e-07	0.49(C/T)	-0.265599		NHLRC3
	rs315064683	1	169324726	2.53146e-07	0.36(A/G)	-0.235493		FAM124A
	rs15491492	1	166348527	2.62672e-07	0.21(C/T)	-0.271201		ENOX1
	rs317499423	1	169026571	2.80626e-07	0.37(T/C)	-0.238944		ENSGALT00000027481
	rs318197134	1	166260419	3.07305e-07	0.42(A/G)	-0.262496		ENOX1
	rs316768153	1	168998188	3.46636e-07	0.37(A/G)	-0.240267		ENSGALT00000027481
	rs13973387	1	169780116	3.46887e-07	0.48(T/G)	-0.258089		LOC428073
	rs13973391	1	169780306	3.46887e-07	0.48(C/G)	-0.258089		LOC428073
	rs13972085	1	168720658	3.59329e-07	0.47(A/T)	-0.229233		ENSGALT00000030134
	rs315187709	1	171548178	3.76545e-07	0.4(A/G)	-0.234365		FAM48A
	rs317471988	1	168641613	4.54152e-07	0.35(T/C)	-0.238444		KPNA3
	rs314479128	1	168310951	5.65327e-07	0.26(T/C)	-0.253002		FNDC3A
	rs316815773	1	169670916	5.66366e-07	0.49(C/T)	0.229117		ENSGALT00000027506
	rs315653292	1	170954280	6.07163e-07	0.42(G/A)	-0.241214		ENSGALT00000042093
	rs315827967	1	170989520	6.0988e-07	0.42(C/A)	-0.24102		ENSGALT00000042093
	rs312584320	1	170993003	6.0988e-07	0.42(C/T)	-0.24102		ENSGALT00000042093
	rs15502381	1	170244611	6.21489e-07	0.49(C/T)	-0.253035		COG6
	rs314667377	1	171044869	7.08328e-07	0.41(A/C)	-0.239802		TRPC4
	rs312726815	1	167689410	7.51113e-07	0.4(C/A)	-0.239662		HTR2A
	rs315069556	1	170920135	7.6322e-07	0.41(A/G)	-0.238986		ENSGALT00000042093
	rs313680223	1	167838452	7.84358e-07	0.36(C/T)	-0.236212		SUCLA2
	rs314523951	4	75701319	6.83357e-07	0.22(T/C)	0.234334		LDB2
FI2	rs315069556	1	170920135	1.44115e-09	0.41(A/G)		-0.28826	UFM1
	rs315187709	1	171548178	1.50865e-09	0.40(A/G)		-0.276192	FAM48A
	rs315827967	1	170989520	2.68619e-09	0.42(C/A)		-0.283653	ENSGALT00000042093
	rs312584320	1	170993003	2.68619e-09	0.42(C/T)		-0.283653	ENSGALT00000042093
	rs316174212	1	171129158	2.70061e-09	0.42(T/C)		-0.283749	TRPC4
	rs315653292	1	170954280	2.7328e-09	0.42(G/A)		-0.283649	ENSGALT00000042093
	rs314667377	1	171044869	2.77415e-09	0.41(A/C)		-0.283622	TRPC4
	rs312345313	1	170907493	3.11191e-09	0.40(A/G)		-0.28047	ENSGALT00000042093
	rs316998408	1	170912667	3.11191e-09	0.40(T/C)		-0.28047	ENSGALT00000042093
	rs316503996	1	171158242	3.61865e-09	0.42(G/A)		-0.280616	TRPC4
	rs15503937	1	170816539	2.96972e-08	0.35(C/T)		-0.264759	UFM1
	rs314460336	1	170769605	3.84588e-08	0.39(A/G)		-0.2605	FREM2
	rs14919172	1	170823841	4.50344e-08	0.35(C/G)		-0.262564	UFM1
	rs13554048	1	170906878	5.18387e-08	0.39(C/T)		-0.258766	ENSGALT00000042093
	rs313361641	1	171779297	5.21384e-08	0.33(T/C)		-0.257054	RFXAP
	rs315604963	1	171143988	7.39187e-08	0.39(A/G)		-0.255943	TRPC4
	rs13975174	1	171298203	7.80306e-08	0.38(A/G)		-0.254852	POSTN
	rs315138749	1	171133504	1.12682e-07	0.41(C/T)		0.252903	TRPC4
	rs317433514	1	171136482	1.12682e-07	0.41(C/T)		0.252903	TRPC4
	rs316954692	1	171555832	1.33404e-07	0.47(T/C)		-0.240698	FAM48A
	rs313650886	1	171552678	1.33404e-07	0.47(A/T)		-0.240698	FAM48A
	rs312373352	1	170704045	1.39283e-07	0.40(T/G)		-0.251183	FREM2
	rs316870870	1	171124715	1.52162e-07	0.40(C/T)		0.250142	TRPC4
	rs317812130	1	169231399	1.81563e-07	0.37(A/G)		-0.246861	RNASEH2B
	rs14919411	1	171157108	1.83232e-07	0.40(C/T)		-0.249412	TRPC4
	rs15504358	1	170976891	2.11009e-07	0.40(G/A)		-0.248412	ENSGALT00000042093
	rs15503964	1	170821907	2.13117e-07	0.41(T/A)		0.245652	UFM1
	rs316606017	1	171150031	2.13799e-07	0.40(A/G)		-0.247159	TRPC4
	rs15504297	1	170945880	2.13825e-07	0.40(G/A)		-0.247672	ENSGALT00000042093
	rs315011058	1	171166229	2.38745e-07	0.40(G/T)		-0.2469	TRPC4
	rs15504361	1	170977109	2.40498e-07	0.40(G/A)		-0.247387	ENSGALT00000042093
	rs316954507	1	170927443	2.50042e-07	0.40(A/G)		-0.247349	ENSGALT00000042093
	rs313459705	1	170938270	2.66389e-07	0.40(G/A)		-0.246387	ENSGALT00000042093
	rs316139001	1	170573704	2.69735e-07	0.40(G/T)		-0.246321	STOML3
	rs315583412	1	170836524	3.47969e-07	0.39(A/G)		-0.235601	UFM1
	rs315718240	1	170941470	3.6213e-07	0.40(C/A)		-0.243744	ENSGALT00000042093
	rs312286684	1	171606800	3.8251e-07	0.36(G/A)		-0.243692	FAM48A
	rs318027552	1	169613334	3.94146e-07	0.34(A/G)		-0.237977	ATP7B
	rs315557710	1	159514826	4.82572e-07	0.45(T/A)		-0.223146	ENSGALT00000042622
	rs15506031	1	171774818	4.89859e-07	0.25(T/C)		-0.26184	RFXAP
	rs314969663	1	171527006	5.00677e-07	0.44(T/C)		-0.229675	FAM48A
	rs14918688	1	170318195	5.18858e-07	0.34(G/A)		-0.238353	LHFP
	rs314186811	1	169964543	5.94296e-07	0.41(G/A)		-0.238081	FOXO1
	rs15505062	1	171505223	7.16815e-07	0.43(T/G)		-0.234557	FAM48A
	rs312911339	1	169827571	7.27861e-07	0.41(A/G)		-0.236657	MRPS31
	rs14920355	1	172084219	7.44459e-07	0.25(C/T)		-0.261621	DCLK1
	rs13553625	1	169879189	7.54919e-07	0.41(A/G)		-0.23583	FOXO1
	rs316723909	27	3464323	3.90664e-08	0.09(G/A)		0.380551	GIP
	rs315787731	27	3161289	8.29168e-08	0.09(T/C)		0.37007	SPOP
	rs316237751	27	3200813	2.35641e-07	0.09(G/C)		0.356689	ENSGALT00000044863
	rs16719212	27	3085674	3.11823e-07	0.09(G/A)		0.354209	MYST2
	rs315199404	27	3779890	8.24956e-07	0.07(T/C)		0.376634	THRA
FI	rs14916642	1	168476105	5.53683e-10	0.42(T/G)	-0.30269	-0.195166	CAB39L
	rs315350726	1	168455230	1.1603e-09	0.47(T/G)	-0.311706	-0.239651	CAB39L
	rs313207223	1	168097696	2.36611e-09	0.48(G/A)	-0.311009	-0.24402	RB1
	rs13972990	1	169562091	4.4359e-09	0.46(C/T)	-0.295199	-0.210577	ENSGALT00000027493
	rs14916609	1	168456799	7.0162e-09	0.41(G/A)	-0.287269	-0.208818	CAB39L
	rs315735548	1	169250065	8.48337e-09	0.31(G/T)	-0.282421	-0.219084	RNASEH2B
	rs315187709	1	171548178	1.04225e-08	0.40(A/G)	-0.233718	-0.262594	FAM48A
	rs13973177	1	169663934	1.2683e-08	0.45(C/G)	-0.286988	-0.219091	ALG11
	rs315069556	1	170920135	1.48362e-08	0.41(A/G)	-0.238254	-0.273962	ENSGALT00000042093
	rs315827967	1	170989520	2.13202e-08	0.42(C/A)	-0.239767	-0.269748	ENSGALT00000042093
	rs312584320	1	170993003	2.13202e-08	0.42(C/T)	-0.239767	-0.269748	ENSGALT00000042093
	rs315653292	1	170954280	2.16694e-08	0.42(G/A)	-0.239784	-0.269732	ENSGALT00000042093
	rs14917824	1	169586946	2.26024e-08	0.45(T/C)	-0.279306	-0.193786	ATP7B
	rs314667377	1	171044869	2.34982e-08	0.41(A/C)	-0.238678	-0.269497	TRPC4
	rs316174212	1	171129158	2.81288e-08	0.42(T/C)	-0.235994	-0.268641	TRPC4
	rs316503996	1	171158242	3.63212e-08	0.42(G/A)	-0.234204	-0.265578	TRPC4
	rs312345313	1	170907493	4.00265e-08	0.40(A/G)	-0.225954	-0.26606	ENSGALT00000042093
	rs316998408	1	170912667	4.00265e-08	0.40(T/C)	-0.225954	-0.26606	ENSGALT00000042093
	rs317812130	1	169231399	4.71406e-08	0.37(A/G)	-0.254332	-0.239857	RNASEH2B
	rs314344040	1	168755393	7.98798e-08	0.31(A/G)	-0.263274	-0.217018	MIR15A
	rs317441976	1	169051794	8.44227e-08	0.41(G/T)	-0.268	-0.198007	ENSGALT00000027481
	rs318027552	1	169613334	9.40761e-08	0.34(A/G)	-0.247701	-0.232217	ATP7B
	rs313152047	1	169272726	9.43538e-08	0.38(A/G)	-0.244284	-0.220478	RNASEH2B
	rs15503937	1	170816539	2.54209e-07	0.35(C/T)	-0.213792	-0.25305	UFM1
	rs317477277	1	169722497	2.99531e-07	0.49(C/A)	-0.257329	-0.240283	VPS36
	rs13973297	1	169715788	3.01204e-07	0.49(C/T)	-0.258285	-0.239215	VPS36
	rs312737959	1	169709920	3.83035e-07	0.44(G/A)	-0.256979	-0.201885	CKAP2
	rs315690458	1	169724568	4.12306e-07	0.48(T/C)	-0.261807	-0.233785	VPS36
	rs15496977	1	168215085	4.29552e-07	0.42(G/C)	-0.243948	-0.220599	CYSLTR2
	rs13554048	1	170906878	4.67521e-07	0.39(C/T)	-0.213261	-0.245212	UFM1
	rs315064683	1	169324726	4.87214e-07	0.36(A/G)	-0.226883	-0.214197	FAM124A
	rs317835771	1	169303279	5.15648e-07	0.35(C/T)	-0.221559	-0.193547	FAM124A
	rs15498742	1	169056510	6.19072e-07	0.39(C/T)	-0.249986	-0.188069	ENSGALT00000027481
	rs13975174	1	171298203	6.30779e-07	0.38(A/G)	-0.210121	-0.242698	POSTN
	rs316858668	1	169272643	6.36289e-07	0.38(T/A)	-0.232055	-0.200617	RNASEH2B
	rs13973387	1	169780116	6.71846e-07	0.48(T/G)	-0.253739	-0.234333	LOC428073
	rs13973391	1	169780306	6.71846e-07	0.48(C/G)	-0.253739	-0.234333	LOC428073
	rs13972129	1	168773105	6.74367e-07	0.50(T/C)	0.239111	0.206275	ENSGALT00000030134
	rs314460336	1	170769605	6.83673e-07	0.39(A/G)	-0.197439	-0.245647	FREM2
	rs317526345	1	169588703	6.95758e-07	0.49(C/T)	-0.244132	-0.219594	ATP7B
	rs14919172	1	170823841	6.99981e-07	0.35(C/G)	-0.200291	-0.248169	UFM1
	rs313361641	1	171779297	7.04586e-07	0.33(T/C)	-0.198441	-0.242891	RFXAP
	rs315316637	1	169041948	7.89303e-07	0.39(G/A)	-0.247038	-0.190087	ENSGALT00000027481
	rs316180141	1	170539428	8.36807e-07	0.49(C/T)	-0.256879	-0.233889	NHLRC3
	rs312274422	3	79252286	4.90408e-08	0.28(G/T)	-0.00624437	0.187714	ENSGALT00000046171
	rs314523951	4	75701319	6.49374e-07	0.22(T/C)	0.235714	0.213377	LDB2
	rs315604099	15	3307271	3.00814e-07	0.27(A/G)	0.0417111	0.21852	RIMBP2
	rs312873273	17	1366852	7.05278e-10	0.21(G/C)	-0.0150864	0.232628	RGS3
	rs315868235	23	5055731	9.87322e-08	0.02(C/T)	-0.0926402	-0.549321	TMEM39B
	rs316723909	27	3464323	4.33012e-07	0.09(G/A)	0.271254	0.365109	GIP
	rs315787731	27	3161289	6.95592e-07	0.09(T/C)	0.271628	0.356754	SPOP
1: FI1, FI2 and FI represent daily feed intake in the first laying period from 37 to 40 weeks, second laying period from 57 to 60 weeks and from bivariate analysis, respectively. 2: Chicken Chromosome; 3: Allele frequency of the first listed marker; 4: β: effect of allele substitution. T1 and T2 represent the laying period from 37 to 40 weeks and 57 to 60 weeks, respectively;

## Sheet: Table S2
Table S2 SNPs significantly associated with daily feed intake detected after conditional GWAS analysis
Traits1	SNP	GGA2	Position	P-value	MAF3	β4		Nearest gene
						T1	T2
FI1	rs15619270	4	75478306	3.60824e-07	0.06(C/G)	0.403185		NCAPG
	rs315201454	4	75485620	4.03793e-07	0.06(G/A)	0.402581		NCAPG
	rs316243629	4	75495451	4.03793e-07	0.06(A/G)	0.402581		NCAPG
	rs314523951	4	75701319	4.15572e-07	0.22(T/C)	0.231558		LDB2
	rs16437368	4	76213204	5.65613e-07	0.05(C/T)	0.418429		BST1
	rs14491507	4	76073771	6.36151e-07	0.05(A/G)	0.423258		TAPT1
FI2	rs315557710	1	159514826	2.35486e-07	0.45(T/A)		-0.218653	ENSGALT00000042622
	rs13959876	1	159530303	4.38475e-07	0.44(T/C)		-0.218033	ENSGALT00000042622
	rs315309920	1	159535494	4.38475e-07	0.44(A/G)		-0.218033	ENSGALT00000042622
	rs315023277	1	159515018	5.90838e-07	0.48(G/A)		0.21802	ENSGALT00000042622
	rs13767874	1	159507492	6.87239e-07	0.48(A/G)		0.21682	ENSGALT00000042622
	rs313855625	1	159538338	8.14945e-07	0.50(A/G)		0.21929	ENSGALT00000042622
	rs316723909	27	3464323	4.43069e-08	0.09(G/A)		0.368882	GIP
	rs315787731	27	3161289	6.91203e-08	0.09(T/C)		0.362194	SPOP
	rs316237751	27	3200813	1.81028e-07	0.09(G/C)		0.350441	ENSGALT00000044863
	rs16719212	27	3085674	2.38731e-07	0.09(G/A)		0.348172	MYST2
	rs315199404	27	3779890	3.99467e-07	0.07(T/C)		0.379043	THRA
	rs313295537	27	3250692	5.18831e-07	0.20(C/T)		0.231558	MPP3
	rs14716341	27	3203407	5.84884e-07	0.16(A/C)		0.258589	ENSGALT00000044863
	rs316757967	27	3503112	7.16083e-07	0.06(C/T)		0.388499	CALCOCO2
	rs312416993	27	3504352	7.16083e-07	0.06(A/G)		0.388499	CALCOCO2
FI	rs312274422	3	79252286	7.05436e-08	0.28(G/T)	-0.0107749	0.18339	ENSGALT00000046171
	rs314523951	4	75701319	4.08462e-07	0.22(T/C)	0.233245	0.210466	LDB2
	rs315604099	15	3307271	3.79424e-07	0.27(A/G)	0.0348151	0.214149	RIMBP2
	rs312873273	17	1366852	1.06558e-09	0.21(G/C)	-0.0153166	0.231321	RGS3
	rs315868235	23	5055731	1.21404e-07	0.03(C/T)	-0.0925519	-0.546812	TMEM39B
	rs316723909	27	3464323	1.32689e-07	0.09(G/A)	0.282539	0.372646	GIP
	rs315787731	27	3161289	2.16527e-07	0.09(T/C)	0.282968	0.363808	SPOP
	rs313295537	27	3250692	6.32285e-07	0.20(C/T)	0.180878	0.244147	MPP3
	rs14716341	27	3203407	6.94452e-07	0.16(A/C)	0.180733	0.27643	ENSGALT00000044863
1: FI1, FI2 and FI represent daily feed intake in the first laying period from 37 to 40 weeks, second laying period from 57 to 60 weeks and from bivariate analysis, respectively. 2: Chicken Chromosome; 3: Allele frequency of the first listed marker; 4: β: effect of allele substitution. T1 and T2 represent the laying period from 37 to 40 weeks and 57 to 60 weeks, respectively;

## Sheet: Table S3
		Table S3 SNPs associated with residual feed intake in the two laying periods (P-value < 1.69e-5)
		Traits1	SNP	GGA2	Position	P-value	MAF3	β4	Nearest gene
		RFI1	rs317358229	2	10015354	1.52e-05	0.31 (C/T)	-5.57	DIP2C
			rs314206946	5	16019472	3.42e-06	0.33 (C/T)	5.83	LOC423119
			rs14512566	5	8667810	5.89e-06	0.19 (C/T)	6.88	SBF2
			rs317182725	5	12238400	9.09e-06	0.35 (G/A)	5.70	PTPRJ
			rs316174337	5	16051459	1e-05	0.20 (A/G)	6.81	LOC423119
			rs313602813	5	15560997	1.03e-05	0.16 (A/G)	7.45	SUV420H1
			rs316893108	5	15829672	1.69e-05	0.17 (G/A)	7.07	PPP6R3
		RFI2	rs315897434	1	87507360	3.55e-06	0.18 (C/T)	10.74	GUCA1C
			rs314209765	1	184694028	7.79e-06	0.44 (G/A)	-10.28	SESN3
			rs314574621	1	186915873	1.55e-05	0.31 (C/T)	-9.19	FOLH1
			rs315013754	1	186916024	1.55e-05	0.31 (C/T)	-9.19	FOLH1
			rs312274422	3	79252286	1.36e-06	0.28 (G/T)	9.51	ENSGALT00000046171
			rs16287881	3	62141734	1.48e-05	0.11 (T/C)	12.95	FAM184A
			rs315868235	23	5055731	5.77e-06	0.03 (C/T)	-22.45	TMEM39B
			rs14290671	23	3691381	1.41e-05	0.29 (T/G)	-8.41	GNL2
			rs315135692	27	3247383	6.89e-07	0.30 (A/G)	9.43	LOC429785
			rs315258766	27	1118510	2.53e-06	0.12 (C/A)	12.7	WNT9B
			rs313295537	27	3250692	2.74e-06	0.20 (C/T)	9.99	LOC429785
			rs316307809	27	3236986	9.43e-05	0.22 (G/C)	-9.70	LOC429785
			rs317255927	27	3619070	1.34e-05	0.24 (C/G)	-8.87	MIR10A
		1: RFI1 and RFI2 represent residual feed intake in the laying period from 37 to 40 weeks and from 57 to 60 weeks; 2: Chicken Chromosome; 3: Allele frequency of the first listed marker; 4: Effect of allele substitution.

## Sheet: Table S4
Table S4 SNPs associated with feed conversion ratio in the two laying periods (P-value < 1.69e-5)
Traits1	SNP	GGA2	Position	P-value	MAF3	β4	Nearest gene
FCR1	rs13870350	1	56004454	6.33e-06	0.34 (A/G)	0.22	TBXAS1
	rs317101341	7	16787525	2.59e-06	0.05 (A/C)	0.45	CDCA7
	rs317398212	7	17067109	2.62e-06	0.03 (T/G)	0.53	PPP1R9B
	rs313786079	7	16742156	8.53e-06	0.05 (G/A)	0.41	CDCA7
	rs317479576	7	15857454	1.19e-05	0.03 (G/C)	0.53	HOXD13
	rs313827353	7	17801613	1.61e-05	0.02 (C/T)	0.59	MYO3B
FCR2	rs14841309	1	68353988	4.1e-06	0.40 (G/C)	-0.23	PPFIBP1
	rs317038902	1	68341618	9.56e-06	0.43 (A/G)	-0.21	ARNTL2
	rs315091402	2	39390142	3.11e-06	0.29 (T/C)	0.22	CMC1
	rs312620976	11	642639	1.86e-06	0.21 (C/T)	0.24	ENSGALT00000001908
	rs314038782	11	359783	1.03e-05	0.18 (C/G)	0.23	NDRG4
	rs315758138	11	649460	1.65e-05	0.17 (C/T)	0.24	NLRC5
	rs16754262	28	1074309	2.59e-06	0.14 (C/T)	0.27	CDH1-A
	rs16754263	28	1072786	5.64e-06	0.16 (A/G)	0.25	FZR1
	rs313285122	28	952797	6.43e-06	0.12 (G/C)	0.29	ELAVL1
	rs315742545	28	973124	1.03e-05	0.12 (C/G)	0.28	RAX
	rs16067222	28	1117627	1.24e-05	0.19 (T/C)	0.23	UNC13A
1: FCR1 and FCR2 represent feed conversion ratio in the laying period from 37 to 40 weeks and from 57 to 60 weeks, respectively; 2: Chicken Chromosome; 3: Allele frequency of the first listed marker; 4: Effect of allele substitution.
